# Supplementary material for: Clinical Outcome of Colorectal Cancer Patients with Concomitant Hypertension: A Systematic Review and Meta-Analysis
Source: J Pers Med. 2024 May 14;14(5):520. doi: 10.3390/jpm14050520 (PMC11122181; doi:10.3390/jpm14050520)
Supplement: Supplementary file 1 [file jpm-14-00520-s001.zip]

Archive with 1 entries (1 files):
- jpm-2954872-supplementary.pdf
